# Supplementary material for: 5-Hydr­oxy-1-methyl-3,4-dihydro-2H-pyrrolium hydrogensulfate
Source: Acta Crystallogr Sect E Struct Rep Online. 2008 Jul 31;64(Pt 8):o1622. doi: 10.1107/S1600536808022460 (PMC2962183; doi:10.1107/S1600536808022460)
Supplement: Supplementary file 2 [file e-64-o1622-Isup2.hkl]

# 
# h,k,l, Fc-squared, Fo-squared, sigma(Fo-squared) and status flag 
# 
data_I
_shelx_title ' FF in P2(1)2(1)2(1)' 
_shelx_refln_list_code          4 
_shelx_F_calc_maximum       88.14 
_exptl_crystal_F_000       416.00 
_reflns_d_resolution_high  0.8120 
 
loop_ 
 _symmetry_equiv_pos_as_xyz 
 'x, y, z' 
 '-x+1/2, -y, z+1/2' 
 '-x, y+1/2, -z+1/2' 
 'x+1/2, -y+1/2, -z' 
 
_cell_length_a     6.5418 
_cell_length_b    10.9638 
_cell_length_c    11.6140 
_cell_angle_alpha  90.000 
_cell_angle_beta   90.000 
_cell_angle_gamma  90.000 
 
_shelx_F_squared_multiplier     1.000 
 
loop_ 
 _refln_index_h 
 _refln_index_k 
 _refln_index_l 
 _refln_F_squared_calc 
 _refln_F_squared_meas 
 _refln_F_squared_sigma 
 _refln_observed_status 
   2   0   0      515.46      627.13     23.75 o 
   4   0   0     2460.03     2515.69     93.03 o 
   6   0   0       13.31       19.05      2.43 o 
   8   0   0      227.59      249.60     12.09 o 
   1   1   0       38.50       22.78      0.53 o 
   2   1   0     4836.21     5140.37    132.61 o 
   3   1   0      369.55      461.30     12.74 o 
   4   1   0      140.53      142.75      4.81 o 
   5   1   0      135.82      164.21      5.64 o 
   6   1   0        4.57        6.33      1.57 o 
   7   1   0       11.67       11.79      1.88 o 
   8   1   0        0.01       -0.53      1.57 o 
   0   2   0     3283.33     3073.23     69.36 o 
   1   2   0     1844.47     1826.09     32.04 o 
   2   2   0       36.79       34.77      0.93 o 
   3   2   0     2909.68     3166.29    118.51 o 
   4   2   0       17.05       16.85      0.91 o 
   5   2   0      189.13      181.13      6.14 o 
   6   2   0        0.55       -0.24      1.28 o 
   7   2   0       86.85      105.16      4.68 o 
   1   3   0      130.52      138.77      3.02 o 
   2   3   0       79.72       61.36      1.88 o 
   3   3   0       11.89        8.88      0.95 o 
   4   3   0       45.36       56.00      2.83 o 
   5   3   0       45.29       50.07      2.77 o 
   6   3   0      266.94      267.09      8.86 o 
   7   3   0       33.49       37.47      2.84 o 
   0   4   0      694.80      633.76     14.34 o 
   1   4   0       27.32       30.77      1.28 o 
   2   4   0        5.38       12.27      0.56 o 
   3   4   0       51.94       51.70      1.82 o 
   4   4   0     2701.05     2656.65     59.31 o 
   5   4   0        1.42        0.90      1.36 o 
   6   4   0      122.12      117.24      5.06 o 
   7   4   0       40.04       36.28      2.94 o 
   1   5   0       11.52       22.31      1.18 o 
   2   5   0        0.55        0.08      0.31 o 
   3   5   0        0.63        1.85      0.85 o 
   4   5   0       80.59       72.83      2.50 o 
   5   5   0       52.98       50.88      3.97 o 
   6   5   0       46.02       43.82      3.94 o 
   7   5   0        3.03        3.90      2.07 o 
   0   6   0      389.40      426.02      9.78 o 
   1   6   0     2436.69     2462.06     38.61 o 
   2   6   0        4.27        5.31      1.14 o 
   3   6   0      252.92      235.90      6.15 o 
   4   6   0     1709.61     1686.93     39.36 o 
   7   6   0       42.89       51.31      4.72 o 
   1   7   0      937.35      926.32     14.99 o 
   2   7   0      503.16      502.56     12.06 o 
   3   7   0       31.32       39.62      1.83 o 
   5   7   0        0.51       -0.51      1.40 o 
   0   8   0      774.74      822.97     31.10 o 
   1   8   0      336.62      348.14      7.18 o 
   2   8   0       23.44       20.87      1.31 o 
   3   8   0       21.74        9.87      2.80 o 
   1   9   0      777.93      789.59     21.37 o 
   2   9   0       70.44       74.81      1.93 o 
   3   9   0       85.94       91.19      7.02 o 
   4   9   0        0.63        0.44      1.75 o 
   6   9   0        2.20        3.56      2.06 o 
   0  10   0     1324.92     1300.89     48.90 o 
   1  10   0      402.80      407.34     11.72 o 
   2  10   0       31.52       34.29      2.17 o 
   3  10   0      527.06      531.14     11.49 o 
   4  10   0      175.24      123.44      8.32 o 
   5  10   0      121.58      136.72      8.23 o 
   1  11   0        1.37        0.34      1.02 o 
   2  11   0      141.94      135.19      4.99 o 
   3  11   0       99.37      106.51      7.03 o 
   4  11   0        2.25        1.32      1.83 o 
   0  12   0      111.79      117.45      6.31 o 
   1  12   0       62.97       64.24      3.07 o 
   2  12   0       83.25       78.58      3.57 o 
   3  12   0      184.58      195.99      9.35 o 
   1  13   0       23.53       20.93      1.88 o 
   2  13   0       12.49       15.99      1.92 o 
   1   0   1      589.49      582.59     12.84 o 
   2   0   1     5162.33     5151.16    134.67 o 
   3   0   1     1438.97     1439.17     29.01 o 
   4   0   1      464.23      533.12     14.91 o 
   5   0   1       13.93       10.77      1.49 o 
   6   0   1      161.03      174.08      6.03 o 
   7   0   1        9.98       10.45      1.78 o 
   8   0   1        1.29        1.17      1.69 o 
  -8   1   1       92.07      108.60      4.78 o 
  -7   1   1       12.19       16.44      2.07 o 
  -6   1   1        8.30        8.04      1.65 o 
  -5   1   1      157.80      153.67      5.37 o 
  -4   1   1     1122.67     1181.05     31.81 o 
  -3   1   1     2872.58     3085.21     79.54 o 
  -2   1   1      137.11      133.45      4.25 o 
  -1   1   1     2532.35     2523.14     45.68 o 
   0   1   1     2596.64     2668.34     85.33 o 
   1   1   1     2508.99     2671.68     67.07 o 
   2   1   1      136.87      130.26      2.96 o 
   3   1   1     2884.44     3054.00     58.52 o 
   4   1   1     1130.93     1211.54     31.98 o 
   5   1   1      161.90      159.88      5.52 o 
   6   1   1        8.38        8.95      1.77 o 
   7   1   1       12.01       15.98      1.89 o 
   8   1   1       89.94      104.63      4.71 o 
  -7   2   1      103.77      100.54      4.56 o 
  -6   2   1      121.76      126.41      4.93 o 
  -5   2   1      192.31      212.05      6.95 o 
  -4   2   1       73.05       83.81      2.22 o 
  -3   2   1      785.31      764.53     27.08 o 
  -2   2   1      102.44      104.94      2.41 o 
  -1   2   1     4030.19     3960.80     69.82 o 
   0   2   1     4413.42     4132.94    109.88 o 
   1   2   1     4034.50     4058.39     69.86 o 
   2   2   1      103.99      107.94      2.12 o 
   3   2   1      758.58      734.50     14.75 o 
   4   2   1       74.05       88.76      3.45 o 
   5   2   1      193.59      216.26      7.08 o 
   6   2   1      121.57      126.34      5.03 o 
   7   2   1      110.21      107.41      4.74 o 
  -7   3   1       30.36       34.45      2.72 o 
  -6   3   1      147.26      136.96      5.43 o 
  -5   3   1       26.54       25.04      2.03 o 
  -4   3   1      620.48      603.24     15.46 o 
  -3   3   1      161.06      147.76      5.49 o 
  -2   3   1      121.67      131.46      3.34 o 
  -1   3   1     1532.17     1505.14     33.62 o 
   0   3   1     4081.84     3894.53     90.71 o 
   1   3   1     1528.63     1513.98     26.44 o 
   2   3   1      122.80      131.42      2.68 o 
   3   3   1      161.07      151.61      2.90 o 
   4   3   1      633.59      610.81     10.25 o 
   5   3   1       25.40       24.03      1.28 o 
   6   3   1      144.65      140.20      5.51 o 
   7   3   1       28.94       31.44      2.66 o 
  -7   4   1       53.48       49.89      3.40 o 
  -6   4   1      222.51      204.74     14.39 o 
  -5   4   1       37.40       37.22      3.15 o 
  -4   4   1       44.40       41.89      2.98 o 
  -3   4   1       45.79       46.40      1.65 o 
  -2   4   1      479.55      484.60     10.74 o 
  -1   4   1     2055.69     2124.55     47.33 o 
   0   4   1       31.17       30.71      1.00 o 
   1   4   1     2038.36     2148.30     37.19 o 
   2   4   1      462.07      440.72      8.47 o 
   3   4   1       48.41       47.66      1.92 o 
   4   4   1       44.63       37.97      1.86 o 
   5   4   1       38.67       37.42      2.56 o 
   6   4   1      221.57      211.44      7.61 o 
   7   4   1       54.70       52.18      3.47 o 
  -7   5   1       97.50      104.51      6.86 o 
  -6   5   1        2.20        2.46      1.67 o 
  -5   5   1      562.83      196.72     10.54 o 
  -4   5   1      158.17      154.10      7.59 o 
  -3   5   1      101.70      116.33      3.39 o 
  -2   5   1      128.69      135.74      3.61 o 
  -1   5   1      996.91     1027.95     28.92 o 
   0   5   1       56.69       48.58      1.09 o 
   1   5   1     1023.59     1043.38     18.23 o 
   2   5   1      126.97      126.80      3.70 o 
   3   5   1      110.58      122.13      2.69 o 
   4   5   1      152.42      157.51      3.46 o 
   6   5   1        2.25        1.77      1.96 o 
   7   5   1       98.68      104.90      6.94 o 
  -6   6   1       69.16       13.25      3.82 o 
  -3   6   1      402.76      410.89      9.88 o 
  -2   6   1       31.97       27.87      1.36 o 
  -1   6   1      328.39      333.09      6.75 o 
   0   6   1       41.56       44.46      0.88 o 
   1   6   1      343.40      332.26      7.08 o 
   2   6   1       35.93       32.18      1.04 o 
   3   6   1      411.53      403.65      9.98 o 
   6   6   1       70.25       25.06      4.73 o 
  -6   7   1       10.05        3.96      1.95 o 
  -3   7   1       45.10       42.47      1.87 o 
  -2   7   1       13.86       10.52      0.96 o 
  -1   7   1      310.41      327.97      6.74 o 
   0   7   1     2178.08     2294.73     33.34 o 
   1   7   1      306.75      329.71      5.65 o 
   2   7   1       14.11        9.56      1.54 o 
   3   7   1       43.90       40.95      1.97 o 
   6   7   1       10.07        4.63      4.07 o 
  -3   8   1      162.14      168.89      4.93 o 
  -2   8   1     1172.80     1172.04     23.10 o 
  -1   8   1      157.97      153.38      3.51 o 
   0   8   1       92.74       91.82      2.17 o 
   1   8   1      156.64      155.20      3.64 o 
   2   8   1     1175.49     1187.25     28.10 o 
   3   8   1      167.66      174.77      5.08 o 
  -4   9   1       63.05       53.37      2.39 o 
  -3   9   1      718.80      654.92     26.16 o 
  -2   9   1        1.36        3.29      2.07 o 
  -1   9   1      538.10      553.85     15.42 o 
   0   9   1        2.40        3.12      1.90 o 
   1   9   1      538.50      561.33     11.54 o 
   2   9   1        1.32        1.93      0.93 o 
   3   9   1      716.05      714.12     16.56 o 
   4   9   1       63.25       53.61      4.36 o 
  -5  10   1      151.38      145.10      4.80 o 
  -4  10   1        4.82        7.03      1.27 o 
  -3  10   1       87.88       87.99      3.17 o 
  -2  10   1      107.74      109.31      4.15 o 
  -1  10   1      600.37      562.26     15.63 o 
   0  10   1      176.49      179.00      5.76 o 
   1  10   1      594.38      558.85     15.67 o 
   2  10   1      111.27      108.35      5.01 o 
   3  10   1       87.16       89.81      3.03 o 
   4  10   1        4.69        8.12      4.04 o 
   5  10   1      153.36      139.23      8.47 o 
  -4  11   1      153.85      168.34      7.55 o 
  -3  11   1       18.85       17.33      2.03 o 
  -2  11   1       10.53       10.82      1.68 o 
  -1  11   1       52.79       51.43      2.57 o 
   0  11   1      242.11      245.30      7.63 o 
   1  11   1       51.80       53.95      2.62 o 
   2  11   1       10.39       10.83      1.67 o 
   3  11   1       19.21       18.90      1.56 o 
   4  11   1      156.44      157.08      6.76 o 
  -3  12   1       49.92       56.72      3.90 o 
  -2  12   1      177.12      177.08     10.03 o 
  -1  12   1       51.31       43.96      2.42 o 
   0  12   1       82.70       78.66      3.40 o 
   1  12   1       49.45       41.56      2.39 o 
   2  12   1      179.66      179.61      6.29 o 
   3  12   1       51.25       58.92      5.26 o 
  -2  13   1        3.76        7.35      1.73 o 
  -1  13   1       60.60       68.22      3.31 o 
   0  13   1       85.83       81.36      3.67 o 
   1  13   1       60.31       66.41      3.27 o 
   2  13   1        3.69        8.30      1.86 o 
   0   0   2     1982.27     2054.89    141.57 o 
   1   0   2     3043.37     3059.39     67.68 o 
   2   0   2     1742.29     1778.87     45.19 o 
   3   0   2        0.24        0.45      0.44 o 
   4   0   2     2170.47     2268.51     43.75 o 
   5   0   2        4.59        2.30      1.04 o 
   6   0   2        1.47        4.67      1.36 o 
   7   0   2        5.69        4.65      1.61 o 
  -7   1   2      102.10      101.96      4.32 o 
  -6   1   2       83.23       87.63      5.10 o 
  -5   1   2       75.78       76.03      3.23 o 
  -4   1   2      219.94      249.16      7.38 o 
  -3   1   2      161.03      151.22      4.11 o 
  -2   1   2      541.42      600.36     11.89 o 
  -1   1   2     5041.42     5191.94     76.56 o 
   0   1   2      154.53      153.21      2.45 o 
   1   1   2     5038.32     5109.53     81.33 o 
   2   1   2      561.89      602.08     14.73 o 
   3   1   2      164.69      153.04      5.45 o 
   4   1   2      217.86      240.51      8.52 o 
   5   1   2       79.67       76.97      3.41 o 
   6   1   2       79.03       78.96      5.20 o 
   7   1   2       97.96       95.65      4.21 o 
  -7   2   2      177.68      196.77      7.12 o 
  -6   2   2       21.40       20.01      1.90 o 
  -5   2   2     1356.56     1388.92     36.87 o 
  -4   2   2      136.11      151.65      5.05 o 
  -3   2   2     1126.16     1136.86     22.07 o 
  -2   2   2      256.68      245.17     12.18 o 
  -1   2   2     7762.71     7659.60    249.36 o 
   0   2   2     1123.52     1088.97     16.19 o 
   1   2   2     7769.05     7447.02    166.03 o 
   2   2   2      256.85      257.53      6.44 o 
   3   2   2     1127.26     1157.72     22.47 o 
   4   2   2      138.98      151.10      3.76 o 
   5   2   2     1349.98     1366.70     37.05 o 
   6   2   2       20.87       20.14      2.01 o 
   7   2   2      179.87      199.41      7.32 o 
  -7   3   2       52.61       58.28      3.42 o 
  -6   3   2        7.66        5.58      1.69 o 
  -5   3   2       46.61       46.38      2.68 o 
  -4   3   2        8.27        4.51      1.22 o 
  -3   3   2      750.59      806.62     17.50 o 
  -2   3   2     1585.88     1791.64     45.10 o 
  -1   3   2      335.59      365.14      5.68 o 
   0   3   2      207.81      217.73      3.69 o 
   1   3   2      340.67      368.12      5.66 o 
   2   3   2     1636.21     1828.88     31.89 o 
   3   3   2      746.23      752.92     12.63 o 
   4   3   2        8.13        5.95      0.84 o 
   5   3   2       47.37       42.57      3.09 o 
   6   3   2        5.43        2.90      1.83 o 
   7   3   2       51.33       55.57      3.46 o 
  -7   4   2       40.91       38.05      2.98 o 
  -6   4   2       91.22       76.05      7.30 o 
  -5   4   2      483.59      517.96     20.27 o 
  -4   4   2      312.06      321.28     12.43 o 
  -3   4   2      201.05      221.92      8.37 o 
  -2   4   2      879.37      939.95     31.67 o 
  -1   4   2     2097.81     2132.29     44.78 o 
   0   4   2     1449.34     1333.39     21.12 o 
   1   4   2     2103.31     2135.25     47.27 o 
   2   4   2      880.06      915.38     16.44 o 
   3   4   2      200.47      205.16      4.27 o 
   4   4   2      304.31      279.51      7.09 o 
   5   4   2      484.90      484.95      8.60 o 
   6   4   2       93.38       81.66      4.11 o 
   7   4   2       41.67       43.70      3.16 o 
  -7   5   2      234.30      255.25     12.50 o 
  -6   5   2      171.72      169.41      8.87 o 
  -5   5   2      218.81      213.19      9.97 o 
  -4   5   2      160.06      162.40      7.82 o 
  -3   5   2      406.28      434.34     14.39 o 
  -2   5   2      797.07      828.21     18.93 o 
  -1   5   2       85.28      100.26      2.32 o 
   0   5   2     1220.53     1309.57     20.74 o 
   1   5   2       76.69       85.40      2.01 o 
   2   5   2      784.70      816.08     14.80 o 
   3   5   2      413.32      401.06      7.79 o 
   4   5   2      162.80      163.73      3.62 o 
   5   5   2      225.73      208.68      5.86 o 
   6   5   2      170.57      170.80      9.08 o 
   7   5   2      232.01      248.73     12.67 o 
  -7   6   2        6.28        4.85      2.18 o 
  -6   6   2        4.49        2.45      1.75 o 
  -3   6   2      443.29      449.69     17.83 o 
  -2   6   2     1014.59     1043.85     23.68 o 
  -1   6   2       95.43       91.81      2.91 o 
   0   6   2      284.65      267.17      4.58 o 
   1   6   2       93.46       83.65      4.06 o 
   2   6   2     1013.38     1031.79     18.52 o 
   3   6   2      442.19      438.32      8.37 o 
   6   6   2        4.85        0.76      1.95 o 
   7   6   2        6.66        5.23      2.23 o 
  -3   7   2       86.61       86.40      2.86 o 
  -2   7   2      188.67      183.57      4.23 o 
  -1   7   2       24.36       24.50      1.50 o 
   0   7   2      594.59      591.50      9.71 o 
   1   7   2       24.80       25.18      0.87 o 
   2   7   2      188.76      186.81      5.18 o 
   3   7   2       84.41       85.29      3.03 o 
  -4   8   2      548.42      555.91     13.62 o 
  -3   8   2      551.26      544.28     13.12 o 
  -2   8   2       99.79       96.32      3.56 o 
  -1   8   2      654.40      689.67     13.64 o 
   0   8   2     1219.82     1287.27     20.57 o 
   1   8   2      653.91      693.05     13.99 o 
   2   8   2       99.71       91.77      5.57 o 
   3   8   2      553.51      539.54     13.32 o 
   4   8   2      553.01      554.61     13.72 o 
  -4   9   2       35.36       38.45      2.04 o 
  -3   9   2      108.17      115.32      3.21 o 
  -2   9   2      264.52      243.67      5.40 o 
  -1   9   2      320.16      328.48      6.86 o 
   0   9   2        7.81        9.15      1.29 o 
   1   9   2      330.25      330.39      7.25 o 
   2   9   2      264.13      239.99      5.82 o 
   3   9   2      109.48      113.46      4.65 o 
   4   9   2       36.18       43.04      2.27 o 
  -5  10   2        3.52        2.01      1.27 o 
  -4  10   2      242.25      252.89      6.14 o 
  -3  10   2       20.00       26.33      2.15 o 
  -2  10   2      217.01      214.30      6.86 o 
  -1  10   2       13.18       15.75      1.42 o 
   0  10   2      645.91      679.44     18.65 o 
   1  10   2       14.55       17.95      1.21 o 
   2  10   2      218.70      213.58      5.56 o 
   3  10   2       21.94       26.64      1.75 o 
   4  10   2      242.49      246.97      7.27 o 
   5  10   2        4.24        1.42      2.18 o 
  -4  11   2        3.59        2.62      1.72 o 
  -3  11   2        8.12        9.98      1.71 o 
  -2  11   2      493.86      512.65     14.44 o 
  -1  11   2        0.46       -0.10      1.14 o 
   0  11   2        9.51       11.26      1.37 o 
   1  11   2        0.56        0.36      1.03 o 
   2  11   2      493.58      490.58     10.83 o 
   3  11   2        8.00        9.78      1.49 o 
   4  11   2        3.40        0.48      2.55 o 
  -3  12   2        3.92        4.35      1.61 o 
  -2  12   2       32.73       30.74      3.04 o 
  -1  12   2      254.96      246.18      7.97 o 
   0  12   2       65.20       63.16      3.00 o 
   1  12   2      261.74      253.83      8.07 o 
   2  12   2       33.24       31.88      2.81 o 
   3  12   2        4.62        4.49      1.35 o 
  -1  13   2       23.46       21.24      1.90 o 
   0  13   2        3.63        3.79      1.38 o 
   1  13   2       22.47       21.39      1.95 o 
   1   0   3      659.56      603.67     11.46 o 
   2   0   3      367.04      296.71      6.46 o 
   3   0   3      337.97      355.85      7.40 o 
   4   0   3      109.30       93.56      4.54 o 
   5   0   3      295.52      308.40      6.87 o 
   6   0   3      201.14      213.98      7.11 o 
   7   0   3       49.81       48.38      3.37 o 
  -7   1   3       68.51       71.06      3.53 o 
  -6   1   3       41.32       35.49      2.27 o 
  -5   1   3      135.42      131.43      6.35 o 
  -4   1   3      729.48      755.00     15.05 o 
  -3   1   3      558.61      583.77     11.58 o 
  -2   1   3      283.84      301.17      5.11 o 
  -1   1   3     5614.54     5587.28     80.96 o 
   0   1   3     4628.75     4468.77     87.24 o 
   1   1   3     5574.17     5293.04     95.33 o 
   2   1   3      289.06      302.28      5.12 o 
   3   1   3      561.48      570.62     11.65 o 
   4   1   3      723.58      743.02     15.15 o 
   5   1   3      128.29      123.19      3.46 o 
   6   1   3       42.98       39.96      2.38 o 
   7   1   3       69.41       74.55      4.16 o 
  -7   2   3      156.19      173.58      9.03 o 
  -6   2   3       23.27       20.55      1.97 o 
  -5   2   3      109.70      110.12      8.21 o 
  -4   2   3      275.20      271.86     10.60 o 
  -3   2   3      273.73      271.35      6.32 o 
  -2   2   3       83.89      105.60      2.29 o 
  -1   2   3      333.80      394.76      7.26 o 
   0   2   3     1881.49     1834.93     27.12 o 
   1   2   3      351.27      405.01      6.22 o 
   2   2   3       85.29      104.30      1.95 o 
   3   2   3      270.65      265.88      6.36 o 
   4   2   3      277.76      269.55      6.10 o 
   5   2   3      110.13      110.20      3.18 o 
   6   2   3       23.71       19.54      2.05 o 
   7   2   3      152.01      165.90      9.21 o 
  -7   3   3       81.31       81.80      5.36 o 
  -6   3   3      103.76      103.34      4.44 o 
  -5   3   3      800.50      792.82     22.16 o 
  -4   3   3      918.31      756.39     34.42 o 
  -3   3   3      271.25      249.54      7.95 o 
  -2   3   3       26.04       22.36      0.97 o 
  -1   3   3      925.81      981.63     13.35 o 
   0   3   3     1163.23     1064.39     15.91 o 
   1   3   3      906.57      934.22     21.31 o 
   2   3   3       27.30       24.76      1.19 o 
   3   3   3      262.79      234.50      7.34 o 
   4   3   3      929.25      925.35     14.82 o 
   5   3   3      802.91      797.20     13.38 o 
   6   3   3      101.65       97.52      4.47 o 
   7   3   3       79.20       84.63      4.37 o 
  -7   4   3        2.64        1.09      1.91 o 
  -6   4   3      123.75      123.61      6.88 o 
  -5   4   3       14.04       10.72      1.97 o 
  -4   4   3      347.66      336.28     13.60 o 
  -3   4   3     1591.79     1591.37     36.59 o 
  -2   4   3       93.13      121.28      4.84 o 
  -1   4   3      691.31      720.55      9.96 o 
   0   4   3       15.02       18.53      1.17 o 
   1   4   3      679.39      697.08     25.60 o 
   2   4   3      106.76      140.84      2.36 o 
   3   4   3     1603.71     1633.15     24.28 o 
   4   4   3      347.22      325.70      8.11 o 
   5   4   3       13.14       14.58      1.33 o 
   6   4   3      123.28      117.93      5.85 o 
   7   4   3        2.39        0.67      1.81 o 
  -7   5   3       39.92       53.19      4.75 o 
  -6   5   3        1.58        1.14      1.65 o 
  -5   5   3     1225.20     1217.80     46.74 o 
  -4   5   3       67.72       68.00      4.09 o 
  -3   5   3      120.61      114.78      3.38 o 
  -2   5   3      596.74      626.36     14.70 o 
  -1   5   3      423.38      465.12      7.80 o 
   0   5   3        8.47       13.48      0.97 o 
   1   5   3      428.91      481.54      7.38 o 
   2   5   3      605.19      637.88     11.61 o 
   3   5   3      121.76      111.98      3.19 o 
   4   5   3       65.59       61.91      1.93 o 
   5   5   3     1225.86     1221.47     22.13 o 
   6   5   3        1.89        1.47      1.57 o 
   7   5   3       41.11       50.67      4.75 o 
  -7   6   3       65.52       65.38      5.25 o 
  -5   6   3       16.55       13.43      2.78 o 
  -4   6   3       97.50       92.47      3.12 o 
  -3   6   3      228.83      239.87      6.13 o 
  -2   6   3       47.47       46.17      1.50 o 
  -1   6   3       81.01       79.86      1.77 o 
   0   6   3     1310.77     1443.14     22.97 o 
   1   6   3       80.42       80.64      1.94 o 
   2   6   3       51.01       49.69      1.46 o 
   3   6   3      221.30      228.65      4.82 o 
   4   6   3       98.00       94.86      2.52 o 
   5   6   3       18.93       16.59      1.58 o 
   6   6   3       34.00       10.18      3.50 o 
   7   6   3       67.32       66.70      5.54 o 
  -6   7   3       13.29       15.76      1.58 o 
  -5   7   3        5.64        2.65      1.00 o 
  -4   7   3      847.59      860.32     20.30 o 
  -3   7   3       80.63       80.39      2.75 o 
  -2   7   3      150.94      161.57      3.77 o 
  -1   7   3      121.12      126.85      3.13 o 
   0   7   3      738.24      736.02     11.99 o 
   1   7   3      123.85      130.30      2.63 o 
   2   7   3      150.33      164.88      3.57 o 
   3   7   3       82.73       82.77      3.02 o 
   4   7   3      844.09      855.55     20.40 o 
   5   7   3        5.29        4.92      1.30 o 
   6   7   3       13.76       13.59      3.34 o 
  -4   8   3        9.48        6.79      1.54 o 
  -3   8   3       26.98       26.58      1.37 o 
  -2   8   3      160.03      160.20      3.71 o 
  -1   8   3      272.99      282.69      5.92 o 
   0   8   3      131.98      129.07      2.58 o 
   1   8   3      270.25      282.04      5.10 o 
   2   8   3      157.35      151.36      4.70 o 
   3   8   3       30.05       31.27      1.76 o 
   4   8   3        9.13        7.29      2.37 o 
  -5   9   3      142.92       60.87      5.53 o 
  -4   9   3        2.92        3.89      1.04 o 
  -3   9   3      158.52      166.58      4.17 o 
  -2   9   3       83.36       82.24      3.21 o 
  -1   9   3      673.90      705.72     13.90 o 
   0   9   3      154.99      159.21      3.98 o 
   1   9   3      681.79      694.03     14.29 o 
   2   9   3       80.90       79.43      2.71 o 
   3   9   3      162.62      169.99      5.25 o 
   4   9   3        2.98        3.83      1.27 o 
  -5  10   3       48.31       49.59      2.27 o 
  -4  10   3       22.38       21.11      2.05 o 
  -3  10   3      197.82      209.46      6.43 o 
  -2  10   3      197.82      203.39      4.68 o 
  -1  10   3       35.86       33.41      1.92 o 
   0  10   3        9.63       12.73      1.13 o 
   1  10   3       37.99       31.22      1.54 o 
   2  10   3      198.92      203.82      5.20 o 
   3  10   3      201.88      206.81      9.60 o 
   4  10   3       22.97       21.88      1.84 o 
   5  10   3       49.75       48.21      4.68 o 
  -4  11   3      221.72      233.24      9.58 o 
  -3  11   3       17.71       18.78      1.75 o 
  -2  11   3        3.54        4.32      1.28 o 
  -1  11   3       27.85       27.57      1.88 o 
   0  11   3      357.14      357.55     10.59 o 
   1  11   3       26.66       28.13      1.66 o 
   2  11   3        3.62        1.77      1.12 o 
   3  11   3       18.01       23.04      1.75 o 
   4  11   3      223.44      221.79     10.63 o 
  -3  12   3       20.16       22.21      1.98 o 
  -2  12   3       28.53       28.20      2.06 o 
  -1  12   3       19.22       19.72      1.70 o 
   0  12   3        4.50        7.71      2.04 o 
   1  12   3       19.31       20.61      2.20 o 
   2  12   3       28.17       27.32      1.69 o 
   3  12   3       20.67       23.00      1.75 o 
  -1  13   3       18.77       21.25      1.87 o 
   0  13   3       26.99       26.41      2.05 o 
   1  13   3       17.38       20.91      1.97 o 
   0   0   4     4905.39     4679.18    339.45 o 
   1   0   4     2059.02     2260.10     33.59 o 
   2   0   4      255.17      242.55      4.25 o 
   3   0   4        5.33        4.83      0.55 o 
   4   0   4     1673.00     1706.81     27.27 o 
   5   0   4        2.44        2.50      0.84 o 
   6   0   4       82.46       74.20      3.38 o 
   7   0   4       18.83       18.94      2.87 o 
  -7   1   4       13.21       18.39      3.36 o 
  -6   1   4      538.27      540.08     15.57 o 
  -5   1   4       26.46       28.26      1.44 o 
  -4   1   4      474.71      467.50      8.03 o 
  -3   1   4       16.59       16.35      0.73 o 
  -2   1   4      637.77      657.78      9.23 o 
  -1   1   4      209.78      245.75      3.98 o 
   0   1   4        0.06        1.25      0.22 o 
   1   1   4      221.67      259.01      4.64 o 
   2   1   4      628.36      652.73     10.68 o 
   3   1   4       16.11       16.40      0.74 o 
   4   1   4      477.79      472.29      8.10 o 
   5   1   4       28.37       31.66      1.92 o 
   6   1   4      544.34      542.21     11.53 o 
   7   1   4       12.06       13.05      3.21 o 
  -7   2   4       52.19       59.73      4.75 o 
  -6   2   4       72.05       76.79      3.56 o 
  -5   2   4      314.33      319.50      7.13 o 
  -4   2   4      306.51      313.43      5.58 o 
  -3   2   4      508.40      524.08      9.90 o 
  -2   2   4       79.64       86.64      1.68 o 
  -1   2   4      681.86      703.81     16.03 o 
   0   2   4     2360.99     2348.81     34.84 o 
   1   2   4      711.22      749.82     10.99 o 
   2   2   4       83.26       89.23      1.60 o 
   3   2   4      528.26      540.74      8.95 o 
   4   2   4      303.62      304.45      5.56 o 
   5   2   4      314.41      311.23      5.80 o 
   6   2   4       71.83       73.52      2.69 o 
   7   2   4       50.28       60.23      5.01 o 
  -5   3   4       29.90       26.21      1.43 o 
  -4   3   4      135.67      129.64      3.06 o 
  -3   3   4      421.49      407.47      7.76 o 
  -2   3   4     1611.81     1786.12     25.84 o 
  -1   3   4      437.12      446.61      6.45 o 
   0   3   4      515.74      504.44      7.74 o 
   1   3   4      447.78      459.86      7.01 o 
   2   3   4     1575.69     1670.58     25.75 o 
   3   3   4      422.45      409.16      6.11 o 
   4   3   4      132.74      131.21      2.41 o 
   5   3   4       29.04       28.10      1.13 o 
   6   3   4      355.94      353.54      6.73 o 
   7   3   4      116.01      125.34      5.66 o 
  -7   4   4       12.64       12.52      1.84 o 
  -6   4   4      157.33      144.52     15.31 o 
  -5   4   4       33.09       36.22      2.28 o 
  -4   4   4      644.98      641.37     14.42 o 
  -3   4   4        6.44        5.02      0.66 o 
  -2   4   4      343.64      341.89      6.46 o 
  -1   4   4      559.35      578.66      8.30 o 
   0   4   4       68.76       54.25      2.38 o 
   1   4   4      569.10      596.78      9.00 o 
   2   4   4      344.99      337.23      6.37 o 
   3   4   4        7.33        5.16      0.71 o 
   4   4   4      637.27      581.12     17.03 o 
   5   4   4       34.60       36.04      1.44 o 
   6   4   4      156.50      160.97      4.12 o 
   7   4   4       12.90       11.06      3.53 o 
  -7   5   4       83.98       85.20      4.01 o 
  -6   5   4       61.42       58.40      2.53 o 
  -5   5   4      147.22      146.26      8.31 o 
  -4   5   4       89.47       36.42      2.88 o 
  -2   5   4       11.68        9.31      0.73 o 
  -1   5   4       82.25      112.71      2.06 o 
   0   5   4     1858.70     1939.44     26.71 o 
   1   5   4       81.54      110.45      2.40 o 
   2   5   4       10.06        8.23      1.35 o 
   4   5   4       89.95       44.13      4.35 o 
   5   5   4      141.77      137.06      3.50 o 
   6   5   4       58.97       59.59      4.73 o 
   7   5   4       85.82       79.65     13.00 o 
  -6   6   4       36.59       36.47      2.07 o 
  -5   6   4      370.32      369.59      9.53 o 
  -4   6   4      754.47      742.24     17.64 o 
  -3   6   4       62.17       61.33      3.07 o 
  -2   6   4      330.74      356.86      7.31 o 
  -1   6   4      156.86      156.34      2.91 o 
   0   6   4     1071.32     1031.69     34.98 o 
   1   6   4      155.32      151.82      3.31 o 
   2   6   4      328.08      349.08      6.88 o 
   3   6   4       56.71       54.92      1.78 o 
   4   6   4      764.47      748.26     14.20 o 
   5   6   4      374.07      372.64     13.29 o 
   6   6   4       35.06       31.41      3.53 o 
  -6   7   4      167.63      183.75      5.64 o 
  -5   7   4      150.90      138.00      4.41 o 
  -4   7   4       33.97       31.41      2.79 o 
  -3   7   4      301.96      290.69     14.80 o 
  -2   7   4      564.17      565.75     11.52 o 
  -1   7   4      116.18      109.75      2.20 o 
   0   7   4      225.44      210.59      3.84 o 
   1   7   4      113.10      101.38      2.28 o 
   2   7   4      578.39      584.13     10.83 o 
   3   7   4      306.59      306.67      6.11 o 
   4   7   4       34.20       30.95      2.66 o 
   5   7   4      150.13      143.96      9.59 o 
   6   7   4      168.86      182.61     10.03 o 
  -6   8   4        3.32        1.20      1.37 o 
  -5   8   4       38.39       37.58      3.70 o 
  -4   8   4       28.46       36.07      1.89 o 
  -3   8   4      283.44      262.90      5.89 o 
  -2   8   4        6.61        7.79      1.17 o 
  -1   8   4      185.05      200.20      4.68 o 
   0   8   4       12.43       15.34      0.75 o 
   1   8   4      183.85      202.23      3.88 o 
   2   8   4        7.07        6.90      1.14 o 
   3   8   4      279.62      257.08      7.29 o 
   4   8   4       31.89       41.19      4.23 o 
   5   8   4       36.63       38.40      2.29 o 
   6   8   4        3.60        3.43      2.19 o 
  -5   9   4       75.31       74.17      3.03 o 
  -4   9   4       67.08       62.72      2.28 o 
  -3   9   4      277.79      283.53      6.26 o 
  -2   9   4       32.35       36.19      1.36 o 
  -1   9   4      467.30      478.85      8.14 o 
   0   9   4      267.47      223.54      4.18 o 
   1   9   4      459.67      466.26     10.07 o 
   2   9   4       32.59       37.11      2.04 o 
   3   9   4      273.60      276.93     11.60 o 
   4   9   4       67.73       66.80      3.01 o 
   5   9   4       76.26       76.36      3.38 o 
  -4  10   4      174.09      176.62      7.13 o 
  -3  10   4       26.15       25.56      1.29 o 
  -2  10   4       26.55       19.40      1.54 o 
  -1  10   4       93.68       91.53      3.51 o 
   0  10   4      329.55      319.83      7.20 o 
   1  10   4       93.68       92.24      2.87 o 
   2  10   4       26.24       19.77      1.44 o 
   3  10   4       24.27       22.53      1.76 o 
   4  10   4      172.22      172.09      5.71 o 
  -4  11   4       87.14       90.29      3.04 o 
  -3  11   4       53.95       57.97      4.44 o 
  -2  11   4       58.83       51.12      2.64 o 
  -1  11   4       45.01       45.57      2.38 o 
   0  11   4        3.91        4.97      1.11 o 
   1  11   4       44.12       46.76      2.00 o 
   2  11   4       61.84       58.18      2.36 o 
   3  11   4       55.24       53.93      2.49 o 
   4  11   4       86.30       83.42      4.97 o 
  -2  12   4       20.67       23.30      1.92 o 
  -1  12   4      153.67      167.36      5.90 o 
   0  12   4       97.45       97.41      4.00 o 
   1  12   4      154.05      171.40      4.64 o 
   2  12   4       21.26       24.39      1.65 o 
   1   0   5        7.59        2.70      0.53 o 
   2   0   5      125.58      120.56      2.37 o 
   3   0   5      791.85      834.37     13.60 o 
   4   0   5       88.88       79.95      1.91 o 
   5   0   5      473.51      453.72      8.86 o 
   6   0   5       17.80       22.43      1.23 o 
   7   0   5       22.67       25.91      2.02 o 
  -7   1   5       89.33       94.33      3.50 o 
  -6   1   5      104.69      108.01      2.95 o 
  -5   1   5     1000.37     1003.11     20.82 o 
  -4   1   5      636.79      661.25     11.03 o 
  -3   1   5      640.86      617.59     10.22 o 
  -2   1   5       97.18      114.74      2.49 o 
  -1   1   5      933.95      981.25     14.54 o 
   0   1   5      716.41      649.05      9.82 o 
   1   1   5      907.72      946.07     16.05 o 
   2   1   5       97.48      111.35      1.98 o 
   3   1   5      643.11      619.25     10.30 o 
   4   1   5      643.96      659.70     11.11 o 
   5   1   5      991.36      991.49     18.26 o 
   6   1   5      104.20      105.44      2.88 o 
   7   1   5       89.37       97.71      3.52 o 
  -7   2   5       81.55       91.82      3.74 o 
  -6   2   5       69.56       68.20      3.30 o 
  -5   2   5       14.49       14.35      1.18 o 
  -4   2   5      171.68      167.09      4.42 o 
  -3   2   5      186.79      196.34      4.02 o 
  -2   2   5      190.97      210.66      3.49 o 
  -1   2   5      149.35      156.83      2.47 o 
   0   2   5       16.14       31.69      0.78 o 
   1   2   5      161.45      165.74      2.76 o 
   2   2   5      190.29      205.12      3.53 o 
   3   2   5      184.57      190.88      3.61 o 
   4   2   5      172.31      175.21      3.42 o 
   5   2   5       16.92       17.70      1.00 o 
   6   2   5       67.77       70.37      2.66 o 
   7   2   5       78.02       85.47      6.33 o 
  -7   3   5       50.34       48.70      2.84 o 
  -6   3   5       19.37       18.47      1.73 o 
  -5   3   5      104.67      109.46      3.21 o 
  -4   3   5      982.08      969.63     17.62 o 
  -3   3   5       93.19       89.31      2.21 o 
  -2   3   5      574.94      602.42      9.29 o 
  -1   3   5     1344.92     1339.37     23.99 o 
   0   3   5     1349.54     1225.33     18.33 o 
   1   3   5     1354.02     1359.10     20.27 o 
   2   3   5      568.01      581.86      9.20 o 
   3   3   5       98.76       90.77      1.76 o 
   4   3   5      983.50      958.64     13.85 o 
   5   3   5      103.92      109.32      2.73 o 
   6   3   5       18.92       18.42      1.26 o 
   7   3   5       49.33       46.93      3.35 o 
  -7   4   5       10.08       10.30      1.75 o 
  -6   4   5      223.51      209.62      7.63 o 
  -5   4   5       63.77       63.58      2.50 o 
  -4   4   5      258.78      252.84      5.26 o 
  -3   4   5      385.21      405.63      8.07 o 
  -2   4   5       19.56       23.20      1.63 o 
  -1   4   5      372.48      386.36      5.68 o 
   0   4   5      378.68      403.13      5.85 o 
   1   4   5      375.47      393.93      6.19 o 
   2   4   5       25.59       26.32      0.76 o 
   3   4   5      394.36      404.28      6.55 o 
   4   4   5      259.52      253.15      5.81 o 
   5   4   5       64.06       63.25      2.00 o 
   6   4   5      223.50      222.21      4.72 o 
   7   4   5       10.37       11.19      1.81 o 
  -6   5   5       18.70       19.56      1.84 o 
  -5   5   5      153.77      155.37      4.67 o 
  -3   5   5      373.60      357.59      6.93 o 
  -2   5   5      307.53      323.51      4.86 o 
  -1   5   5     1131.12     1169.05     16.39 o 
   0   5   5       79.72       80.96      1.63 o 
   1   5   5     1130.28     1180.95     17.73 o 
   2   5   5      302.40      315.94      6.33 o 
   3   5   5      368.90      345.31      9.03 o 
   4   5   5       73.32       34.26      6.97 o 
   5   5   5      155.36      156.55      4.99 o 
   6   5   5       19.59       19.18      1.32 o 
  -6   6   5       24.35       23.63      2.04 o 
  -5   6   5       82.40       82.37      3.69 o 
  -4   6   5       62.68       57.21      2.30 o 
  -3   6   5      215.78      208.63     11.14 o 
  -2   6   5       65.69       64.71      1.46 o 
  -1   6   5       21.01       21.41      1.33 o 
   0   6   5      200.99      215.69      3.38 o 
   1   6   5       24.59       22.58      1.76 o 
   2   6   5       61.40       57.79      5.28 o 
   3   6   5      209.04      208.41      4.54 o 
   4   6   5       62.16       60.84      2.42 o 
   5   6   5       81.11       79.49      3.28 o 
   6   6   5       23.76       22.66      1.89 o 
  -6   7   5       92.65       96.56      4.24 o 
  -5   7   5       12.93       12.12      2.66 o 
  -4   7   5      555.41      516.58     41.11 o 
  -3   7   5      169.09      172.71      4.11 o 
  -2   7   5       17.42       16.03      0.77 o 
  -1   7   5       33.03       29.75      1.79 o 
   0   7   5     1374.25     1403.99     25.44 o 
   1   7   5       31.13       26.81      1.05 o 
   2   7   5       17.89       14.08      0.95 o 
   3   7   5      164.54      170.72      3.98 o 
   4   7   5      548.50      552.93     16.35 o 
   5   7   5       12.94       13.18      3.42 o 
   6   7   5       93.40       80.51      6.17 o 
  -5   8   5       48.08       45.56      2.22 o 
  -4   8   5       57.35       58.06      2.40 o 
  -3   8   5      140.88      129.72      3.26 o 
  -2   8   5      144.07      135.62      3.29 o 
  -1   8   5       13.27       11.65      0.70 o 
   0   8   5       79.84       79.12      3.25 o 
   1   8   5       13.37       12.86      0.88 o 
   2   8   5      144.31      141.70      4.50 o 
   3   8   5      136.81      125.75      4.89 o 
   4   8   5       59.11       59.95      3.41 o 
   5   8   5       47.02       47.50      2.69 o 
  -5   9   5      255.22      246.23      7.01 o 
  -4   9   5       49.43       49.63      2.22 o 
  -3   9   5      261.01      256.40      5.74 o 
  -2   9   5      182.81      181.53      4.39 o 
  -1   9   5      165.37      170.99      4.26 o 
   0   9   5        9.95       10.56      0.78 o 
   1   9   5      166.24      172.24      4.41 o 
   2   9   5      188.60      184.00      4.87 o 
   3   9   5      259.78      251.77      7.35 o 
   4   9   5       49.40       52.71      2.72 o 
   5   9   5      256.35      252.64      7.52 o 
  -4  10   5        6.69        3.85      1.17 o 
  -3  10   5       22.82       22.60      1.46 o 
  -2  10   5       52.55       57.06      1.83 o 
  -1  10   5       61.10       66.90      1.77 o 
   0  10   5       56.49       50.23      1.96 o 
   1  10   5       63.27       68.36      2.41 o 
   2  10   5       49.95       54.65      2.31 o 
   3  10   5       24.04       24.79      1.83 o 
   4  10   5        7.34        3.84      3.13 o 
  -3  11   5      132.91      143.25      4.44 o 
  -2  11   5       11.84       13.97      1.60 o 
  -1  11   5       23.39       22.24      1.72 o 
   0  11   5      224.55      226.98      5.63 o 
   1  11   5       22.25       25.23      1.54 o 
   2  11   5       12.15       15.91      1.70 o 
   3  11   5      134.16      146.59      4.48 o 
  -2  12   5       26.35       24.64      1.97 o 
  -1  12   5       56.57       54.48      2.83 o 
   0  12   5       33.26       41.81      2.46 o 
   1  12   5       57.85       56.95      2.36 o 
   2  12   5       25.49       23.48      1.74 o 
   0   0   6     1525.55      833.64     31.03 o 
   1   0   6      366.15      384.27      7.48 o 
   2   0   6      244.00      265.92      4.35 o 
   3   0   6      159.80      156.51      3.40 o 
   4   0   6      106.00       99.69      2.53 o 
   5   0   6       80.69       76.89      2.24 o 
   6   0   6        1.10        1.62      1.12 o 
   7   0   6       97.87       94.42      3.43 o 
  -7   1   6      109.53      111.76      3.91 o 
  -6   1   6       45.80       48.22      1.80 o 
  -5   1   6      474.28      459.43      9.15 o 
  -4   1   6      161.83      164.46      4.24 o 
  -3   1   6      313.40      309.21      6.80 o 
  -2   1   6     1097.70     1169.32     17.66 o 
  -1   1   6      480.02      475.77      8.03 o 
   0   1   6      147.58      174.48      4.36 o 
   1   1   6      476.17      469.90      7.83 o 
   2   1   6     1125.36     1177.45     16.41 o 
   3   1   6      305.65      298.89      5.38 o 
   4   1   6      165.26      167.33      3.39 o 
   5   1   6      471.04      470.39      9.11 o 
   6   1   6       45.11       45.41      1.96 o 
   7   1   6      109.70      115.77      4.47 o 
  -7   2   6       45.91       51.24      2.46 o 
  -6   2   6       32.50       30.66      2.35 o 
  -5   2   6      333.32      335.11      7.90 o 
  -4   2   6       48.40       50.50      1.86 o 
  -3   2   6      617.92      645.45     13.72 o 
  -2   2   6      473.87      523.25      9.78 o 
  -1   2   6      809.99      818.89     12.26 o 
   0   2   6      612.35      604.81      9.30 o 
   1   2   6      804.41      790.07     12.30 o 
   2   2   6      480.59      507.28      8.11 o 
   3   2   6      616.56      656.18     10.89 o 
   4   2   6       46.60       48.64      1.44 o 
   5   2   6      330.06      341.29      6.29 o 
   6   2   6       35.29       31.85      2.08 o 
   7   2   6       47.53       53.64      2.22 o 
  -7   3   6       97.66      111.51      4.81 o 
  -6   3   6       77.67       76.42      3.46 o 
  -5   3   6      565.17      572.13     12.68 o 
  -4   3   6      172.11      161.25      4.94 o 
  -3   3   6      261.65      277.86      5.83 o 
  -2   3   6      364.46      366.65      5.45 o 
  -1   3   6      640.30      644.39     10.47 o 
   0   3   6       45.92       40.48      1.01 o 
   1   3   6      645.43      646.89      9.97 o 
   2   3   6      382.78      376.61      6.00 o 
   3   3   6      254.13      258.31      4.23 o 
   4   3   6      175.71      163.74      2.94 o 
   5   3   6      570.00      584.89     10.27 o 
   6   3   6       73.09       71.18      2.28 o 
   7   3   6       95.39      118.13      3.53 o 
  -6   4   6       48.97       50.61      2.80 o 
  -5   4   6      212.83      207.25      5.37 o 
  -4   4   6      500.98      505.39     10.96 o 
  -3   4   6      194.87      207.84      4.81 o 
  -2   4   6       70.38       52.33      1.12 o 
  -1   4   6      553.99      547.19      7.79 o 
   0   4   6      537.09      497.67      7.21 o 
   1   4   6      544.05      533.45      8.45 o 
   2   4   6       68.39       51.34      1.25 o 
   3   4   6      198.00      203.99      4.51 o 
   4   4   6      495.04      492.12      9.71 o 
   5   4   6      210.18      200.69      7.49 o 
   6   4   6       50.38       50.55      1.94 o 
  -6   5   6       45.54       41.21      2.55 o 
  -5   5   6       43.81       41.66      2.42 o 
  -4   5   6      293.41      279.41      6.65 o 
  -3   5   6      492.14      484.14      9.19 o 
  -2   5   6      685.55      653.03      9.31 o 
  -1   5   6      414.95      425.64      6.27 o 
   0   5   6      601.87      625.37      8.98 o 
   1   5   6      412.81      427.11      6.83 o 
   2   5   6      680.39      637.31     12.04 o 
   3   5   6      490.91      485.08     12.90 o 
   4   5   6      291.20      281.14      5.99 o 
   5   5   6       45.58       42.89      1.83 o 
   6   5   6       45.59       40.16      2.03 o 
  -6   6   6       63.39       63.95      3.29 o 
  -5   6   6      104.28       99.84      4.20 o 
  -4   6   6      173.31      171.49      6.01 o 
  -3   6   6       30.82       31.54      1.26 o 
  -2   6   6       44.58       40.40      1.05 o 
  -1   6   6      465.40      461.54      6.78 o 
   0   6   6       18.07       17.48      1.30 o 
   1   6   6      462.98      458.69      8.78 o 
   2   6   6       47.78       43.83      1.55 o 
   3   6   6       30.70       27.21      2.73 o 
   4   6   6      169.09      166.36      6.00 o 
   5   6   6      104.46       99.11      4.91 o 
   6   6   6       63.38       64.53      3.14 o 
  -6   7   6       73.27       73.00      3.71 o 
  -5   7   6       62.77       64.98      3.21 o 
  -4   7   6       65.80       62.77      2.98 o 
  -3   7   6       52.06       46.43      2.72 o 
  -2   7   6      497.77      492.43      8.18 o 
  -1   7   6      163.29      174.34      3.72 o 
   0   7   6      100.66       93.91      2.10 o 
   1   7   6      164.71      175.64      3.59 o 
   2   7   6      482.92      487.36     12.29 o 
   3   7   6       51.46       48.09      1.80 o 
   4   7   6       66.77       64.59      2.93 o 
   5   7   6       62.72       64.01      3.05 o 
   6   7   6       72.66       77.38      3.54 o 
  -5   8   6       70.28       76.62      3.59 o 
  -4   8   6      154.42      157.04      5.75 o 
  -2   8   6       50.54       46.21      3.09 o 
  -1   8   6      448.06      439.64      7.39 o 
   0   8   6      487.30      524.09      8.95 o 
   1   8   6      436.35      408.22     14.52 o 
   2   8   6       50.55       46.14      1.72 o 
   4   8   6      154.93      156.99      5.22 o 
   5   8   6       69.21       73.41      3.40 o 
  -4   9   6       41.28       48.70      2.65 o 
  -3   9   6       36.40       35.07      1.73 o 
  -2   9   6      169.33      167.66      4.60 o 
  -1   9   6      282.19      276.25      5.17 o 
   0   9   6      117.68      135.40      3.63 o 
   1   9   6      290.13      287.32      6.25 o 
   2   9   6      168.60      163.32      5.09 o 
   3   9   6       33.55       31.70      2.15 o 
   4   9   6       40.62       50.14      3.73 o 
  -4  10   6      123.26      108.73      4.48 o 
  -3  10   6       55.65       54.43      2.25 o 
  -2  10   6       95.56      102.50      3.24 o 
  -1  10   6        6.96        6.46      1.72 o 
   0  10   6      185.31      191.33      4.86 o 
   1  10   6        7.98        6.48      1.15 o 
   2  10   6       93.11       98.72      3.31 o 
   3  10   6       57.14       52.70      2.53 o 
   4  10   6      121.00      111.78      4.38 o 
  -3  11   6        3.32        4.31      1.09 o 
  -2  11   6      247.40      250.98     11.43 o 
  -1  11   6        4.18        7.30      2.08 o 
   0  11   6       37.36       40.53      1.91 o 
   1  11   6        4.46        8.34      1.32 o 
   2  11   6      245.72      242.93      6.24 o 
   3  11   6        3.78        7.83      1.65 o 
  -1  12   6        5.80        4.23      2.18 o 
   0  12   6       24.57       24.24      1.68 o 
   1  12   6        6.24        6.86      1.43 o 
   1   0   7       96.58      102.60      2.40 o 
   2   0   7      400.29      394.69      6.30 o 
   3   0   7      101.03       87.25      3.73 o 
   4   0   7        0.01        0.29      0.63 o 
   5   0   7      260.75      269.19      5.72 o 
   6   0   7       57.57       57.05      1.99 o 
   7   0   7        0.88        0.12      0.95 o 
  -7   1   7       67.23       79.66      2.60 o 
  -6   1   7       96.45       98.35      2.82 o 
  -5   1   7       34.30       33.38      1.44 o 
  -4   1   7      331.54      327.86      6.65 o 
  -3   1   7      192.61      194.51      4.69 o 
  -2   1   7       57.32       45.25      1.55 o 
  -1   1   7      756.72      730.99     13.61 o 
   0   1   7      706.45      770.77     29.47 o 
   1   1   7      746.42      709.93     14.94 o 
   2   1   7       53.56       41.17      1.28 o 
   3   1   7      196.22      195.64      4.35 o 
   4   1   7      341.61      332.56      6.62 o 
   5   1   7       36.15       37.92      1.48 o 
   6   1   7       96.48       99.73      2.80 o 
   7   1   7       66.27       74.46      3.55 o 
  -6   2   7       66.13       67.34      2.27 o 
  -5   2   7      207.74      206.27      5.34 o 
  -4   2   7       64.94       69.22      2.29 o 
  -3   2   7      182.26      188.11      4.52 o 
  -2   2   7      109.84      113.00      2.37 o 
  -1   2   7      192.24      173.35      3.33 o 
   0   2   7      297.22      278.72      4.56 o 
   1   2   7      191.62      173.35      3.07 o 
   2   2   7      107.63      114.16      3.36 o 
   3   2   7      177.35      182.68      3.58 o 
   4   2   7       63.66       66.22      1.78 o 
   5   2   7      212.38      210.24      4.26 o 
   6   2   7       66.71       68.42      2.47 o 
  -6   3   7        2.73        1.44      0.91 o 
  -5   3   7      154.00      146.29      4.06 o 
  -4   3   7      429.33      404.05      9.16 o 
  -3   3   7      397.03      388.28     10.05 o 
  -2   3   7      220.70      208.19      3.99 o 
  -1   3   7       17.47       16.09      0.84 o 
   0   3   7     1286.97     1323.14     18.35 o 
   1   3   7       15.42       15.25      0.68 o 
   2   3   7      223.50      211.77      3.70 o 
   3   3   7      398.84      371.93      8.91 o 
   4   3   7      430.16      410.83      7.53 o 
   5   3   7      154.31      143.90      3.46 o 
   6   3   7        2.79        3.20      1.05 o 
  -6   4   7       56.48       61.18      3.02 o 
  -5   4   7       45.94       48.01      2.01 o 
  -4   4   7       58.97       54.04      2.04 o 
  -3   4   7       32.77       31.94      1.17 o 
  -2   4   7      757.08      767.74     12.78 o 
  -1   4   7      530.46      545.74      8.44 o 
   0   4   7      260.71      263.31      4.07 o 
   1   4   7      526.98      530.71      8.48 o 
   2   4   7      747.08      741.89     11.68 o 
   3   4   7       31.73       30.34      1.37 o 
   4   4   7       57.19       51.02      2.16 o 
   5   4   7       46.87       48.05      3.00 o 
   6   4   7       54.78       56.19      3.06 o 
  -6   5   7       58.66       61.70      3.13 o 
  -5   5   7       88.56       85.49      2.89 o 
  -4   5   7      157.05      144.79      3.93 o 
  -3   5   7      623.62      613.58     10.70 o 
  -2   5   7      178.78      176.57      4.30 o 
  -1   5   7      464.72      456.62      7.23 o 
   0   5   7      121.47      111.75      2.03 o 
   1   5   7      468.85      446.53      8.65 o 
   2   5   7      179.03      175.69      5.01 o 
   3   5   7      625.63      618.18     11.76 o 
   4   5   7      152.73      141.19      3.88 o 
   5   5   7       89.83       88.63      3.30 o 
   6   5   7       57.11       55.46      2.30 o 
  -6   6   7        8.56        9.86      1.70 o 
  -5   6   7       68.29       71.05      3.35 o 
  -4   6   7      145.49      147.50      4.06 o 
  -3   6   7       24.55       25.82      1.35 o 
  -2   6   7       14.61       16.91      0.82 o 
  -1   6   7     1293.02     1308.75     19.84 o 
   0   6   7        9.67        8.99      0.76 o 
   1   6   7     1296.47     1313.73     23.52 o 
   2   6   7       15.72       18.75      1.19 o 
   3   6   7       23.81       23.85      1.31 o 
   4   6   7      146.02      149.19      3.80 o 
   5   6   7       66.55       70.86      2.52 o 
   6   6   7        8.51       10.98      2.43 o 
  -5   7   7       45.96       46.12      2.60 o 
  -3   7   7      101.70      101.76      2.96 o 
  -2   7   7       51.52       54.03      1.45 o 
  -1   7   7      169.60      171.43      3.77 o 
   0   7   7      490.51      493.90      9.42 o 
   1   7   7      171.50      176.49      3.60 o 
   2   7   7       51.42       54.63      1.88 o 
   3   7   7       99.56       97.37      5.67 o 
   5   7   7       44.52       44.24      2.58 o 
  -5   8   7       78.77       75.05      3.57 o 
  -4   8   7       94.36       93.41      3.89 o 
  -3   8   7       22.33       22.59      1.62 o 
  -2   8   7      245.55      248.19      5.18 o 
  -1   8   7        7.42        5.53      1.07 o 
   0   8   7        0.14       -0.28      0.54 o 
   1   8   7        8.73       11.48      1.36 o 
   2   8   7      247.91      242.78      7.06 o 
   3   8   7       20.08       19.01      1.69 o 
   4   8   7       93.05       92.65      6.43 o 
   5   8   7       76.66       78.26      3.59 o 
  -4   9   7       47.63       47.86      2.64 o 
  -3   9   7       88.04       84.30      3.55 o 
  -2   9   7       63.01       64.26      2.26 o 
  -1   9   7      143.12      142.60      3.74 o 
   0   9   7        1.61        1.34      0.80 o 
   1   9   7      141.95      141.46      5.06 o 
   2   9   7       60.35       67.61      2.61 o 
   3   9   7       83.63       84.16      3.57 o 
   4   9   7       47.80       48.11      2.71 o 
  -3  10   7       92.92       98.36      3.95 o 
  -2  10   7       72.44       73.26      2.62 o 
  -1  10   7       19.04       17.07      1.22 o 
   0  10   7        0.03        0.49      1.09 o 
   1  10   7       17.51       16.34      1.44 o 
   2  10   7       70.92       69.28      2.90 o 
   3  10   7       92.73       94.59      3.48 o 
  -2  11   7        8.51        5.45      1.16 o 
  -1  11   7       27.53       31.20      2.11 o 
   0  11   7      192.34      193.19      6.08 o 
   1  11   7       26.66       29.19      1.90 o 
   2  11   7        8.25        8.64      1.80 o 
   0   0   8       88.14       91.97      3.54 o 
   1   0   8      370.60      385.28      9.26 o 
   2   0   8        5.94        8.95      0.69 o 
   3   0   8       17.88       16.33      0.89 o 
   4   0   8     1208.43     1215.14     22.05 o 
   5   0   8        0.37        2.01      1.21 o 
   6   0   8       53.16       59.41      2.07 o 
  -6   1   8       72.78       72.36      2.36 o 
  -5   1   8       50.10       46.29      1.71 o 
  -4   1   8      460.22      461.15      8.94 o 
  -3   1   8       26.67       20.45      0.99 o 
  -2   1   8       16.91       17.46      0.73 o 
  -1   1   8      237.43      238.81      6.47 o 
   0   1   8      711.96      731.60     12.38 o 
   1   1   8      238.77      241.20      4.56 o 
   2   1   8       17.86       17.42      0.95 o 
   3   1   8       30.26       23.04      2.24 o 
   4   1   8      457.63      451.16      8.88 o 
   5   1   8       46.94       44.02      1.64 o 
   6   1   8       74.73       75.63      3.45 o 
  -6   2   8       42.53       42.01      1.73 o 
  -5   2   8       62.64       62.93      2.09 o 
  -4   2   8      287.87      275.58      6.61 o 
  -3   2   8      179.25      170.83      4.20 o 
  -2   2   8      224.09      222.94      4.23 o 
  -1   2   8      615.42      613.90     10.58 o 
   0   2   8       18.56       14.41      0.82 o 
   1   2   8      622.99      625.38      9.74 o 
   2   2   8      224.88      224.62      3.96 o 
   3   2   8      177.04      161.98      3.14 o 
   4   2   8      290.02      281.35      5.30 o 
   5   2   8       62.52       63.65      2.34 o 
   6   2   8       41.19       39.07      1.96 o 
  -6   3   8       25.92       21.97      1.48 o 
  -5   3   8       11.33       12.36      1.75 o 
  -4   3   8       58.30       57.03      2.09 o 
  -3   3   8      260.76      249.56      5.84 o 
  -2   3   8      786.27      774.58     13.07 o 
  -1   3   8      218.56      209.12      4.90 o 
   0   3   8      390.61      393.36      7.02 o 
   1   3   8      219.01      208.66      3.70 o 
   2   3   8      793.23      770.10     12.04 o 
   3   3   8      257.79      243.97      4.38 o 
   4   3   8       60.51       56.74      2.73 o 
   5   3   8       11.29       12.66      2.49 o 
   6   3   8       27.93       27.31      1.79 o 
  -6   4   8       51.21       54.16      2.26 o 
  -5   4   8       25.63       27.25      1.54 o 
  -4   4   8      224.66      219.25      5.52 o 
  -3   4   8        2.50        2.58      0.77 o 
  -2   4   8       59.45       63.86      1.70 o 
  -1   4   8      324.25      308.17      5.68 o 
   0   4   8     3199.28     3155.10     51.26 o 
   1   4   8      329.99      308.56      5.71 o 
   2   4   8       58.37       59.85      1.94 o 
   3   4   8        3.55        2.52      1.17 o 
   4   4   8      229.18      222.10      5.10 o 
   5   4   8       25.04       25.27      2.07 o 
   6   4   8       50.28       50.92      3.25 o 
  -5   5   8      172.46      168.42      4.66 o 
  -4   5   8      406.01      412.28      9.47 o 
  -3   5   8       65.41       67.45      2.29 o 
  -2   5   8       24.81       23.60      1.22 o 
  -1   5   8      205.25      193.19      3.85 o 
   0   5   8     1248.70     1248.01     18.98 o 
   1   5   8      199.34      189.41      4.87 o 
   2   5   8       25.91       23.68      1.25 o 
   3   5   8       70.92       70.88      2.83 o 
   4   5   8      403.29      406.59     11.14 o 
   5   5   8      171.51      170.38      4.39 o 
  -5   6   8       41.77       43.46      2.54 o 
  -4   6   8       34.97       33.99      1.65 o 
  -3   6   8      745.63      731.02     16.47 o 
  -2   6   8      105.67       97.74      2.35 o 
  -1   6   8      217.33      214.20      5.16 o 
   0   6   8      670.00      684.82     18.27 o 
   1   6   8      221.18      213.98      9.22 o 
   2   6   8      100.77       93.22      2.67 o 
   3   6   8      734.72      706.19     13.66 o 
   4   6   8       35.18       35.15      1.96 o 
   5   6   8       43.43       46.75      2.40 o 
  -5   7   8      111.98      118.32      4.66 o 
  -4   7   8        6.92        8.27      1.14 o 
  -3   7   8       81.50       82.48      2.62 o 
  -2   7   8      163.78      174.81      4.44 o 
  -1   7   8      180.91      188.59      4.74 o 
   0   7   8      134.74      130.34      3.13 o 
   1   7   8      177.43      186.08      4.90 o 
   2   7   8      161.76      171.47      4.12 o 
   3   7   8       82.46       78.20      2.54 o 
   4   7   8        6.60        5.62      1.09 o 
   5   7   8      110.01      109.10      4.40 o 
  -4   8   8       69.79       66.68      3.17 o 
  -3   8   8      109.06      101.55      4.03 o 
  -2   8   8       77.83       74.29      2.44 o 
  -1   8   8       45.80       45.57      1.87 o 
   0   8   8      250.48      270.95      5.68 o 
   1   8   8       46.56       49.17      1.80 o 
   2   8   8       75.61       72.36      2.39 o 
   3   8   8      109.41      100.52      5.11 o 
   4   8   8       68.30       67.13      3.46 o 
  -3   9   8       88.45       89.61      3.75 o 
  -2   9   8        6.55        5.09      0.95 o 
  -1   9   8       40.81       36.97      1.73 o 
   0   9   8       55.85       63.48      2.03 o 
   1   9   8       39.05       37.82      1.63 o 
   2   9   8        6.40        5.10      1.69 o 
   3   9   8       90.78       91.53      3.83 o 
  -3  10   8       38.39       41.89      2.33 o 
  -2  10   8       12.43       13.39      1.39 o 
  -1  10   8      105.97      108.46      3.43 o 
   0  10   8        8.23        5.05      0.97 o 
   1  10   8      109.31      116.11      4.13 o 
   2  10   8       13.87       16.29      2.14 o 
   3  10   8       38.15       38.12      2.30 o 
  -1  11   8      138.32      157.71      7.14 o 
   0  11   8        0.21       -1.03      1.37 o 
   1  11   8      136.28      159.63      5.38 o 
   1   0   9      844.19      833.22     14.07 o 
   2   0   9      156.51      157.33      3.96 o 
   3   0   9        8.99        9.55      0.80 o 
   4   0   9       13.70       14.84      1.03 o 
   5   0   9       37.88       37.49      1.53 o 
   6   0   9       81.97       83.67      2.59 o 
  -6   1   9       26.52       24.77      1.39 o 
  -5   1   9       53.35       56.56      1.96 o 
  -4   1   9       22.26       21.65      1.15 o 
  -3   1   9       16.84       12.22      0.91 o 
  -2   1   9       94.38       94.99      5.68 o 
  -1   1   9      349.73      333.54      6.08 o 
   0   1   9       45.99       44.07      1.36 o 
   1   1   9      355.69      334.47      5.29 o 
   2   1   9       96.86       93.15      3.08 o 
   3   1   9       18.44       15.46      1.27 o 
   4   1   9       20.00       18.76      1.12 o 
   5   1   9       51.68       55.80      1.90 o 
   6   1   9       27.70       25.49      2.20 o 
  -6   2   9       28.72       31.61      1.55 o 
  -5   2   9      120.27      121.20      3.23 o 
  -4   2   9      409.43      406.77     14.27 o 
  -3   2   9      233.69      225.93      5.70 o 
  -2   2   9       18.83       18.24      1.07 o 
  -1   2   9      205.88      197.67      3.90 o 
   0   2   9      601.36      578.92     10.06 o 
   1   2   9      206.37      196.87      3.96 o 
   2   2   9       19.42       18.62      1.59 o 
   3   2   9      241.99      229.16      6.35 o 
   4   2   9      412.12      426.92      7.15 o 
   5   2   9      122.62      123.79      3.62 o 
   6   2   9       29.42       31.08      1.92 o 
  -6   3   9       19.43       24.56      1.47 o 
  -5   3   9       19.81       19.95      1.33 o 
  -4   3   9      164.51      164.70      4.47 o 
  -3   3   9       38.19       38.44      1.62 o 
  -2   3   9       66.90       66.87      1.79 o 
  -1   3   9       86.29       86.97      2.52 o 
   0   3   9      358.83      317.80      5.90 o 
   1   3   9       83.25       82.05      2.10 o 
   2   3   9       68.53       65.86      1.84 o 
   3   3   9       35.24       37.02      1.67 o 
   4   3   9      167.73      172.64      4.29 o 
   5   3   9       18.85       17.95      2.72 o 
   6   3   9       19.94       24.70      1.89 o 
  -5   4   9       58.13       65.69      2.47 o 
  -4   4   9      107.91      107.93      3.23 o 
  -3   4   9      577.34      562.27     12.26 o 
  -2   4   9      572.72      552.10      9.69 o 
  -1   4   9      160.14      163.63      3.41 o 
   0   4   9       91.42       96.35      2.35 o 
   1   4   9      160.90      162.09      3.44 o 
   2   4   9      575.93      550.41     12.21 o 
   3   4   9      579.44      569.96     11.08 o 
   4   4   9      106.32      102.85      3.10 o 
   5   4   9       57.89       66.99      2.50 o 
  -5   5   9       41.96       40.37      3.82 o 
  -4   5   9        5.23        3.65      0.93 o 
  -3   5   9      230.67      234.83      5.72 o 
  -2   5   9      321.20      310.92      7.40 o 
  -1   5   9      246.02      254.31      4.94 o 
   0   5   9      102.17       93.45      2.89 o 
   1   5   9      244.57      253.52      7.43 o 
   2   5   9      319.31      312.59      7.55 o 
   3   5   9      228.95      227.43      6.07 o 
   4   5   9        4.70        4.07      1.03 o 
   5   5   9       43.53       43.29      2.27 o 
  -5   6   9       88.73       91.16      3.05 o 
  -4   6   9       15.70       15.64      1.29 o 
  -3   6   9      261.76      265.82      9.00 o 
  -2   6   9       27.88       25.92      1.15 o 
  -1   6   9      315.66      317.04      7.24 o 
   0   6   9     1038.70     1068.71     28.12 o 
   1   6   9      310.55      306.50      8.68 o 
   2   6   9       29.70       27.71      1.69 o 
   3   6   9      258.30      260.16      6.76 o 
   4   6   9       16.18       15.68      2.57 o 
   5   6   9       88.60       84.03      2.97 o 
  -4   7   9       58.80       58.90      3.03 o 
  -3   7   9       42.02       46.65      2.38 o 
  -2   7   9       33.35       30.08      1.51 o 
  -1   7   9       11.88        9.89      1.65 o 
   0   7   9      133.83      132.51      3.80 o 
   1   7   9       13.52       11.65      1.36 o 
   2   7   9       33.80       32.36      1.81 o 
   3   7   9       42.11       45.57      2.25 o 
   4   7   9       59.64       58.95      2.35 o 
  -4   8   9       22.06       25.16      1.89 o 
  -3   8   9       13.14       12.46      1.32 o 
  -2   8   9       98.62       94.74      3.00 o 
  -1   8   9       62.15       63.90      2.37 o 
   0   8   9      161.50      179.95      4.86 o 
   1   8   9       60.39       60.52      2.49 o 
   2   8   9       99.03       95.98      3.50 o 
   3   8   9       13.43       12.22      1.64 o 
   4   8   9       21.43       24.49      2.90 o 
  -3   9   9        7.22        4.95      1.27 o 
  -2   9   9       26.39       31.07      2.56 o 
  -1   9   9       45.91       44.59      2.00 o 
   0   9   9       31.48       32.71      1.85 o 
   1   9   9       48.13       50.20      3.85 o 
   2   9   9       25.02       27.95      1.63 o 
   3   9   9        8.00        6.64      2.28 o 
  -1  10   9      175.59      191.70      5.25 o 
   0  10   9        2.18        2.91      1.26 o 
   1  10   9      177.09      194.93      8.24 o 
   0   0  10      343.44      337.66     10.77 o 
   1   0  10      159.62      161.20      3.37 o 
   2   0  10       43.57       43.06      1.70 o 
   3   0  10      265.10      269.71      8.62 o 
   4   0  10        2.97        4.26      0.92 o 
   5   0  10       90.46       92.39      2.67 o 
  -5   1  10       67.59       74.03      2.33 o 
  -4   1  10       55.24       60.01      2.77 o 
  -3   1  10      280.69      281.07      6.61 o 
  -2   1  10       29.81       27.48      1.32 o 
  -1   1  10      124.12      122.00      2.72 o 
   0   1  10       57.09       58.72      1.70 o 
   1   1  10      117.47      117.88      2.76 o 
   2   1  10       27.14       25.31      1.14 o 
   3   1  10      281.55      279.64      6.58 o 
   4   1  10       57.81       62.91      4.02 o 
   5   1  10       67.58       73.47      3.42 o 
  -5   2  10      164.05      175.11      4.27 o 
  -4   2  10       14.64       12.81      1.12 o 
  -3   2  10      175.28      163.95      4.34 o 
  -2   2  10      203.33      189.28      4.74 o 
  -1   2  10      118.09      116.66      2.68 o 
   0   2  10       92.42       90.81      2.27 o 
   1   2  10      118.13      116.68      2.74 o 
   2   2  10      201.34      188.82      3.98 o 
   3   2  10      178.19      169.88      3.69 o 
   4   2  10       14.92       12.14      1.55 o 
   5   2  10      165.96      176.85      4.74 o 
  -5   3  10       89.51       92.29      2.74 o 
  -4   3  10       10.84       10.33      1.16 o 
  -3   3  10      209.24      207.56      5.25 o 
  -2   3  10       12.23       14.68      1.08 o 
  -1   3  10      546.32      551.95     11.84 o 
   0   3  10      692.20      692.68     12.03 o 
   1   3  10      550.66      543.50      9.73 o 
   2   3  10       12.88       14.71      1.19 o 
   3   3  10      204.20      212.80      5.72 o 
   4   3  10       10.37        9.48      1.53 o 
   5   3  10       91.45       93.88      7.92 o 
  -5   4  10       51.78       50.53      2.17 o 
  -4   4  10      323.32      322.87      7.75 o 
  -3   4  10      134.40      132.57      3.75 o 
  -2   4  10      114.23      111.12      3.23 o 
  -1   4  10      542.53      533.90      9.47 o 
   0   4  10      113.26      103.51      2.55 o 
   1   4  10      540.28      529.07     11.80 o 
   2   4  10      113.39      114.68      4.23 o 
   3   4  10      138.81      139.14      4.25 o 
   4   4  10      321.85      329.65      9.70 o 
   5   4  10       51.92       50.29      2.63 o 
  -4   5  10       44.01       46.31      2.00 o 
  -3   5  10       43.79       44.36      1.87 o 
  -2   5  10       74.76       66.99      1.93 o 
  -1   5  10      250.35      245.29      4.94 o 
   0   5  10      101.82      100.49      3.19 o 
   1   5  10      255.76      254.30      6.29 o 
   2   5  10       73.83       66.58      2.67 o 
   3   5  10       43.81       42.38      2.18 o 
   4   5  10       43.30       45.30      2.37 o 
  -4   6  10       24.89       27.50      1.58 o 
  -3   6  10       63.66       59.73      2.23 o 
  -2   6  10      178.16      166.06      5.98 o 
  -1   6  10      228.92      223.89      5.56 o 
   0   6  10        0.03        1.55      0.97 o 
   1   6  10      228.14      218.24      5.76 o 
   2   6  10      181.93      172.82      4.91 o 
   3   6  10       64.81       58.93      2.64 o 
   4   6  10       25.35       26.97      1.94 o 
  -3   7  10       59.28       55.02      2.74 o 
  -2   7  10       36.87       34.56      1.68 o 
  -1   7  10      125.05      130.91      3.82 o 
   0   7  10        3.53        5.96      2.20 o 
   1   7  10      126.06      132.65      4.03 o 
   2   7  10       36.84       38.12      2.07 o 
   3   7  10       58.57       54.21      2.58 o 
  -3   8  10       22.85       24.21      1.80 o 
  -2   8  10       39.76       42.47      1.95 o 
  -1   8  10       81.56       79.81      2.83 o 
   0   8  10       64.04       65.54      3.60 o 
   1   8  10       81.68       81.39      3.20 o 
   2   8  10       42.23       44.46      2.31 o 
   3   8  10       21.36       22.86      1.98 o 
  -2   9  10        3.57        1.72      1.03 o 
  -1   9  10        1.95       -0.12      1.00 o 
   0   9  10      153.58      177.20      5.04 o 
   1   9  10        2.51        1.68      1.17 o 
   2   9  10        3.68        1.98      1.27 o 
   1   0  11      302.02      303.57      5.89 o 
   2   0  11        0.34        0.43      0.73 o 
   3   0  11      457.83      476.21     10.61 o 
   4   0  11       37.43       40.56      1.77 o 
   5   0  11      144.74      139.03      4.01 o 
  -5   1  11      154.01      165.20      4.56 o 
  -4   1  11       49.17       58.89      4.11 o 
  -3   1  11        6.96        7.81      1.01 o 
  -2   1  11       27.09       24.94      1.39 o 
  -1   1  11       60.21       57.82      2.12 o 
   0   1  11       56.19       46.21      1.55 o 
   1   1  11       63.02       57.51      1.80 o 
   2   1  11       30.56       26.82      1.23 o 
   3   1  11        6.38        7.33      0.90 o 
   4   1  11       49.86       55.57      2.12 o 
   5   1  11      152.24      162.28      7.26 o 
  -5   2  11       34.72       38.15      1.93 o 
  -4   2  11      221.02      222.02      5.83 o 
  -3   2  11       58.86       66.79      2.37 o 
  -2   2  11       63.06       56.00      2.11 o 
  -1   2  11       20.60       18.19      1.04 o 
   0   2  11      722.72      712.99     12.46 o 
   1   2  11       19.75       18.74      2.68 o 
   2   2  11       63.82       59.84      1.57 o 
   3   2  11       58.47       67.83      2.06 o 
   4   2  11      220.27      245.72      6.56 o 
   5   2  11       36.47       42.86      2.48 o 
  -4   3  11       96.23       93.14      3.06 o 
  -3   3  11       49.08       53.50      2.10 o 
  -2   3  11      103.49       98.87      3.19 o 
  -1   3  11      129.99      128.30      3.47 o 
   0   3  11      182.72      180.34      3.89 o 
   1   3  11      135.66      135.32      3.13 o 
   2   3  11      101.41      100.12      3.40 o 
   3   3  11       51.12       55.27      2.57 o 
   4   3  11       98.19       99.17      3.64 o 
  -4   4  11        4.05        2.95      1.00 o 
  -3   4  11       57.99       59.17      2.22 o 
  -2   4  11      110.01      110.85      3.28 o 
  -1   4  11      294.91      290.86      6.92 o 
   0   4  11       84.24       82.24      2.27 o 
   1   4  11      293.10      290.46      7.20 o 
   2   4  11      108.54      106.38      3.61 o 
   3   4  11       59.76       58.49      2.63 o 
   4   4  11        3.93        2.19      1.40 o 
  -4   5  11       15.14       15.73      1.65 o 
  -3   5  11       22.93       19.08      1.39 o 
  -2   5  11       51.01       49.79      2.05 o 
  -1   5  11       67.30       65.29      2.41 o 
   0   5  11       12.96        9.14      1.27 o 
   1   5  11       67.67       64.16      2.59 o 
   2   5  11       48.57       47.20      2.34 o 
   3   5  11       24.42       20.74      1.74 o 
   4   5  11       14.29       11.12      2.63 o 
  -3   6  11       66.98       75.37      2.66 o 
  -2   6  11       29.19       30.54      2.09 o 
  -1   6  11      121.76      122.11      4.01 o 
   0   6  11      119.14      118.92      3.70 o 
   1   6  11      126.34      124.81      3.92 o 
   2   6  11       28.85       32.16      2.50 o 
   3   6  11       67.36       74.40      3.12 o 
  -3   7  11        9.75       13.07      1.50 o 
  -2   7  11        1.34        0.96      1.12 o 
  -1   7  11       61.47       63.29      2.49 o 
   0   7  11       92.84       94.91      3.29 o 
   1   7  11       58.74       57.12      3.16 o 
   2   7  11        1.34        1.19      1.67 o 
   3   7  11        9.86       13.83      1.88 o 
  -1   8  11       27.78       25.06      1.63 o 
   0   8  11       30.22       28.15      1.81 o 
   1   8  11       27.99       28.19      1.92 o 
   0   0  12        0.20        0.22      0.82 o 
   1   0  12       73.09       59.83      1.91 o 
   2   0  12       27.68       27.96      1.55 o 
   3   0  12       16.79       20.24      1.44 o 
   4   0  12       60.95       57.74      3.39 o 
  -4   1  12      147.55      168.81      6.22 o 
  -3   1  12       28.84       30.37      1.63 o 
  -2   1  12      140.54      148.36      6.51 o 
  -1   1  12       62.89       63.23      2.33 o 
   0   1  12      265.68      253.01      8.96 o 
   1   1  12       60.54       61.68      1.97 o 
   2   1  12      143.38      148.00      3.50 o 
   3   1  12       27.93       28.76      1.36 o 
   4   1  12      148.18      166.54      9.46 o 
  -4   2  12       45.57       44.95      2.03 o 
  -3   2  12       48.87       53.64      2.17 o 
  -2   2  12      304.26      308.89      7.36 o 
  -1   2  12       11.21       11.53      1.22 o 
   0   2  12       35.84       35.60      1.49 o 
   1   2  12       12.64       11.66      1.83 o 
   2   2  12      300.95      303.78      6.13 o 
   3   2  12       46.62       46.59      2.44 o 
   4   2  12       46.45       45.78      2.58 o 
  -4   3  12       48.29       49.98      2.44 o 
  -3   3  12       29.04       34.32      1.75 o 
  -2   3  12      138.33      143.23      4.11 o 
  -1   3  12        0.38        0.32      1.22 o 
   0   3  12        2.42        2.33      0.84 o 
   1   3  12        0.18       -0.64      0.78 o 
   2   3  12      142.32      145.21      4.48 o 
   3   3  12       31.13       34.80      2.60 o 
   4   3  12       47.42       55.08      2.77 o 
  -3   4  12       81.84       90.81      3.10 o 
  -2   4  12      100.35       96.59      3.18 o 
  -1   4  12       16.08       17.68      2.71 o 
   0   4  12       68.09       59.13      2.43 o 
   1   4  12       14.90       13.05      1.60 o 
   2   4  12      100.55       98.47      3.53 o 
   3   4  12       81.84       96.08      3.63 o 
  -3   5  12       25.96       26.55      1.64 o 
  -2   5  12        3.11        4.22      1.41 o 
  -1   5  12      109.45      108.94      3.46 o 
   0   5  12      232.84      234.80      6.13 o 
   1   5  12      108.90      107.31      3.67 o 
   2   5  12        3.27        1.69      1.22 o 
   3   5  12       25.20       24.76      1.93 o 
  -2   6  12       30.76       26.23      2.07 o 
  -1   6  12       28.45       27.26      2.77 o 
   0   6  12       60.70       59.49      2.54 o 
   1   6  12       30.02       27.86      1.89 o 
   2   6  12       31.58       27.39      2.17 o 
  -1   7  12       47.43       52.79      2.35 o 
   0   7  12       32.67       35.66      2.08 o 
   1   7  12       47.05       51.72      2.53 o 
   1   0  13       60.76       59.93      2.02 o 
   2   0  13        3.42        1.33      0.85 o 
   3   0  13       51.34       52.66      1.94 o 
  -3   1  13       26.14       29.76      1.73 o 
  -2   1  13       63.08       65.86      2.54 o 
  -1   1  13       83.96       84.34      2.45 o 
   0   1  13       23.42       27.23      1.63 o 
   1   1  13       81.08       83.37      2.47 o 
   2   1  13       64.94       67.18      2.19 o 
   3   1  13       25.97       31.46      1.64 o 
  -3   2  13        9.70       12.37      1.46 o 
  -2   2  13       24.34       25.25      1.61 o 
  -1   2  13        4.75        7.32      2.32 o 
   0   2  13      252.51      265.40      5.48 o 
   1   2  13        5.14        7.76      2.38 o 
   2   2  13       23.85       23.01      2.00 o 
   3   2  13       10.29       11.60      1.80 o 
  -2   3  13       41.86       43.26      2.08 o 
  -1   3  13        8.83        7.74      1.26 o 
   0   3  13       79.19       78.54      2.37 o 
   1   3  13        7.82        6.13      1.30 o 
   2   3  13       43.49       47.28      2.47 o 
  -2   4  13       40.19       40.75      2.03 o 
  -1   4  13       77.67       85.60      3.05 o 
   0   4  13        9.02        5.66      1.38 o 
   1   4  13       75.82       86.89      3.31 o 
   2   4  13       40.44       41.11      2.35 o 
  -1   5  13       24.80       20.55      2.16 o 
   0   5  13       14.45       14.04      4.36 o 
   1   5  13       23.75       22.12      1.89 o 
   0   0  14        1.14        1.74      1.62 o 
   1   0  14       54.02       48.79      1.93 o 
  -1   1  14      111.23      109.07      3.63 o 
   0   1  14       29.56       34.38      1.94 o 
   1   1  14      111.08      114.05      3.10 o 
  -1   2  14       23.86       24.10      2.07 o 
   0   2  14        7.29       11.79      1.51 o 
   1   2  14       24.82       26.04      1.50 o 
                                                 
